# Supplementary material for: Fabrication of Cross-Linked PMMA/SnO2 Nanocomposites for Highly Efficient Removal of Chromium (III) from Wastewater
Source: Polymers (Basel). 2022 May 21;14(10):2101. doi: 10.3390/polym14102101 (PMC9145786; doi:10.3390/polym14102101)
Supplement: Supplementary file 1 [file polymers-14-02101-s001.zip]

Archive with 1 entries (1 files):
- polymers-1712438-supplementary.pdf
